# Supplementary material for: Evaluation of Fusarium Head Blight Resistance Through a Genome-Wide Association Study in CIMMYT and South Asian Wheat Germplasm
Source: Pathogens. 2025 May 16;14(5):490. doi: 10.3390/pathogens14050490 (PMC12114887; doi:10.3390/pathogens14050490)
Supplement: Supplementary file 1 [file pathogens-14-00490-s001.zip]

Archive with 1 entries (1 files):
- pathogens-3587754-supplementary.xlsx
