# Supplementary material for: Evaluation of Fusarium Head Blight Resistance Through a Genome-Wide Association Study in CIMMYT and South Asian Wheat Germplasm
Source: Pathogens. 2025 May 16;14(5):490. doi: 10.3390/pathogens14050490 (PMC12114887; doi:10.3390/pathogens14050490)
Supplement: Supplementary file 1 [file pathogens-14-00490-s001.zip › pathogens-3587754-supplementary.xlsx]

## Sheet: S1
Supplementary Table S1: List of genotypes with their phenotypic values for FHB index in three years
											Adjusted FHBindex
Code	CID	SID	GID	Name/Pedigree	Selection History	Origin	FHB19	FHB21	FHB23	FHBm	FHB19adj	FHB21adj	FHB23adj	Mean
BGD-1	690683	0	7890088	BIJOY		Bangladesh	18.24	7.58	10.97	12.2633	17.04	10.24	13.27	13.5167
BGD-10	690700	0	7890112	BAW-1195		Bangladesh	14.51	7.8	12.87	11.7267	11.97	13.6	11.41	12.3267
BGD-11	690702	0	7890115	BAW-1200		Bangladesh	18.32	2.61	6.32	9.08333	19.91	10.58	-0.57	9.97333
BGD-12	690704	0	7890118	BAW-1202		Bangladesh	24.7	14.94	15.85	18.4967	20.45	15.87	23.49	19.9367
BGD-13	690705	0	7890120	BAW-1203		Bangladesh	13.87	13.33	10.35	12.5167	16.92	6.94	17.35	13.7367
BGD-14	690706	0	7890122	BAW-1208		Bangladesh	22.01	15.71	17.07	18.2633	20.14	26.6	11.78	19.5067
BGD-15	690708	0	7890125	BAW-1209		Bangladesh	29.44	18.53	12.09	20.02	27.8	16.14	17.86	20.6
BGD-16	690710	0	7890128	BAW-1219		Bangladesh	26.09	24.4	11.19	20.56	25.24	18.15	18.58	20.6567
BGD-17	690711	4	7890134	BAW-1222	BD.DI.1686S-0DI-1DI-0DI-1DI	Bangladesh	30.15	20.86	20.04	23.6833	31.59	22.45	15.99	23.3433
BGD-18	690712	0	7890135	BAW-1249		Bangladesh	24.06	9.21	11.04	14.77	14.17	6.43	25.61	15.4033
BGD-19	690713	0	7890137	BAW-1260		Bangladesh	19.13	13.61	12.05	14.93	16.73	13.46	16.87	15.6867
BGD-2	690684	0	7890090	PRODIP		Bangladesh	17.92	8.32	12.76	13	21.22	9.68	11.38	14.0933
BGD-3	690685	0	7890092	BARI GOM 25		Bangladesh	23.1	20.9	5.97	16.6567	19.22	10.94	23.03	17.73
BGD-4	690688	0	7890096	BARI GOM 26		Bangladesh	30.71	8.64	9.43	16.26	24.67	9.29	18.8	17.5867
BGD-5	690692	0	7890101	BARI GOM 28		Bangladesh	32.23	12.31	17.53	20.69	16.98	17.46	28.37	20.9367
BGD-6	690693	0	7890103	BARI GOM 29		Bangladesh	21.21	19.2	7.62	16.01	15.08	17.57	19.54	17.3967
BGD-7	690694	0	7890104	BARI GOM 30		Bangladesh	11.6	8.95	6.94	9.16333	7.23	11.01	12.4	10.2133
BGD-8	690696	0	7890106	BAW-1182		Bangladesh	33.21	5.81	9.83	16.2833	19.43	13.99	19.49	17.6367
BGD-9	690699	0	7890110	BAW-1194		Bangladesh	13.24	10.07	11.9	11.7367	15.85	15.96	6.55	12.7867
CIM-1	536182	80	6681676	QUAIU #1/SUP152	CMSS08Y00057S-099Y-099M-099NJ-13WGY-0B	CIMMYT	18.28	8.85	9.99	12.3733	18.28	7.12	15.57	13.6567
CIM-10	541100	77	6680982	FRET2*2/SHAMA//KIRITATI/2*TRCH/3/BAJ #1	CMSS08B00678T-099TOPY-099M-099NJ-099NJ-4WGY-0B	CIMMYT	13.92	10.51	17.07	13.8333	16.66	11.66	15.64	14.6533
CIM-11	541260	31	6567313	PAURAQ/5/KIRITATI/4/2*SERI.1B*2/3/KAUZ*2/BOW//KAUZ/6/PAURAQUE #1	CMSS08B00838T-099TOPY-099M-099Y-8M-0WGY	CIMMYT	21.39	9.89	7.19	12.8233	24.52	4.72	12.32	13.8533
CIM-12	543804	55	6692346	SOKOLL/3/PASTOR//HXL7573/2*BAU/5/CROC_1/AE.SQUARROSA (205)//BORL95/3/PRL/SARA//TSI/VEE#5/4/FRET2	PTSA08M00054S-050ZTM-050Y-14ZTM-010Y-0B	CIMMYT	21.91	20.95	12.99	18.6167	23.99	20.66	15.41	20.02
CIM-13	541193	127	6679711	KENYA SUNBIRD/2*KACHU	CMSS08B00771T-099TOPY-099M-099NJ-7WGY-0B	CIMMYT	18.75	10.19	11.53	13.49	18.63	7.88	16.29	14.2667
CIM-14	541159	21	6566857	KIRITATI//HUW234+LR34/PRINIA/3/FRANCOLIN #1/4/BAJ #1	CMSS08B00737T-099TOPY-099M-099Y-3M-0WGY	CIMMYT	18.17	14.64	19.39	17.4	11.99	16.25	26.36	18.2
CIM-15	537398	47	6690981	TOB/ERA//TOB/CNO67/3/PLO/4/VEE#5/5/KAUZ/6/FRET2/7/VORB/8/MILAN/KAUZ//DHARWAR DRY/3/BAV92	CMSA08Y00067T-099B-050Y-050ZTM-050Y-20BMX-010Y-0B	CIMMYT	10.38	12.9	15.25	12.8433	17.91	9.01	15.25	14.0567
CIM-16	541154	18	6566828	KIRITATI//2*PRL/2*PASTOR/3/CHONTE/5/PRL/2*PASTOR/4/CHOIX/STAR/3/HE1/3*CNO79//2*SERI	CMSS08B00732T-099TOPY-099M-099Y-6M-0WGY	CIMMYT	20.41	10.05	7.73	12.73	17.74	8.35	15.3	13.7967
CIM-17	541103	31	6566596	FRET2*2/BRAMBLING//KIRITATI/2*TRCH/3/FRET2/TUKURU//FRET2	CMSS08B00681T-099TOPY-099M-099Y-1M-0WGY	CIMMYT	20.48	14.79	20.77	18.68	42.72	12.68	5.26	20.22
CIM-18	541158	68	6681164	KIRITATI//HUW234+LR34/PRINIA/3/CHONTE/5/PRL/2*PASTOR/4/CHOIX/STAR/3/HE1/3*CNO79//2*SERI	CMSS08B00736T-099TOPY-099M-099NJ-099NJ-1WGY-0B	CIMMYT	23.71	21.85	32.28	25.9467	15.82	29	33.5	26.1067
CIM-19	536403	10	6568165	SUP152/FRNCLN	CMSS08Y00278S-099Y-099M-099Y-5M-0WGY	CIMMYT	26.31	11.29	8.3	15.3	16.76	12.06	20.92	16.58
CIM-2	536307	73	6683477	KIRITATI//HUW234+LR34/PRINIA/3/BAJ #1	CMSS08Y00182S-099Y-099M-099NJ-099NJ-3WGY-0B	CIMMYT	30.51	16.62	18.34	21.8233	22.05	21.38	22.85	22.0933
CIM-20	543166	95	6691721	BAVIS/3/ATTILA/BAV92//PASTOR/5/CROC_1/AE.SQUARROSA (205)//BORL95/3/PRL/SARA//TSI/VEE#5/4/FRET2	CMSA08M00126T-050Y-040M-0NJ-13Y-0B	CIMMYT	32.68	12.26	8.04	17.66	20.18	15.2	21.73	19.0367
CIM-21	536358	59	6681777	ND643/2*WBLL1//VILLA JUAREZ F2009	CMSS08Y00233S-099Y-099M-099NJ-7WGY-0B	CIMMYT	16.79	14.61	12.5	14.6333	14.41	13.19	18.51	15.37
CIM-22	448392	208	6085788	QUAIU #1	CGSS01B00046T-099Y-099M-099M-099Y-099M-29Y-0B-12B-0Y	CIMMYT	21.32	23.23	25.9	23.4833	36.47	19.68	13.7	23.2833
CIM-23	541289	14	6567425	FRANCOLIN #1/CHONTE//FRNCLN	CMSS08B00867T-099TOPY-099M-099Y-3M-0WGY	CIMMYT	20.46	9.88	10.27	13.5367	13.11	14.14	15.81	14.3533
CIM-24	541396	50	6678574	TAM200/PASTOR//TOBA97/3/FRNCLN/4/WHEAR//2*PRL/2*PASTOR	CMSS08B00974T-099TOPY-099M-099Y-099B-34WGY-0B	CIMMYT	12.51	14.08	17.21	14.6	13.26	15.12	17.39	15.2567
CIM-25	448402	63	5398434	FRANCOLIN #1	CGSS01B00056T-099Y-099M-099M-099Y-099M-14Y-0B	CIMMYT	11.02	10.87	5.82	9.23667	10.02	11.9	8.98	10.3
CIM-26	543414	100	6691523	VEE/MJI//2*TUI/3/PASTOR/4/BERKUT/5/BAVIS	CMSA08M00362S-040M-0NJ-5Y-0B	CIMMYT	15.91	9.16	11.02	12.03	14.06	8.22	17.1	13.1267
CIM-27	541152	24	6566821	DANPHE/PAURAQUE #1//MUNAL #1	CMSS08B00730T-099TOPY-099M-099Y-10M-0WGY	CIMMYT	38.88	13.35	13.28	21.8367	27.5	16	23.03	22.1767
CIM-28	541302	91	6681493	BAJ #1*2/KISKADEE #1	CMSS08B00880T-099TOPY-099M-099NJ-099NJ-48WGY-0B	CIMMYT	17.56	14.32	16.07	15.9833	23.85	10.04	17.75	17.2133
CIM-29	37606	15	4747362	SHATABDI	CM98472-1JO-0JO-1JO-3JO-0R-2DI	CIMMYT	9.15	5.92	8.73	7.93333	12.99	4.61	4.43	7.34333
CIM-3	541288	168	6681464	FRANCOLIN #1*2//ND643/2*WBLL1	CMSS08B00866T-099TOPY-099M-099NJ-099NJ-40WGY-0B	CIMMYT	8.44	7.02	11.37	8.94333	8.44	5.63	10.31	8.12667
CIM-30	495241	91	6001093	SOKOLL/ROLF07	CMSA04M00346S-040ZTP0Y-040ZTM-040SY-28ZTM-01Y-0B	CIMMYT	10.38	8.87	8.32	9.19	13.38	8.09	9.23	10.2333
CIM-31	494965	49	6001439	ATTILA/BAV92//PASTOR/3/ATTILA*2/PBW65	CMSA04M00070S-040ZTB-040ZTY-040ZTM-040SY-13ZTM-04Y-0B	CIMMYT	20.71	10.31	30.07	20.3633	20.38	21.87	19.6	20.6167
CIM-32	537149	134	6564531	WHEAR/KUKUNA/3/C80.1/3*BATAVIA//2*WBLL1/4/T.DICOCCON PI94625/AE.SQUARROSA (372)//SHA4/CHIL/5/WHEAR/KUKUNA/3/C80.1/3*BATAVIA//2*WBLL1	CMSS08Y01024T-099TOPM-099Y-25M-0Y-3M-0Y	CIMMYT	18.92	11.45	14.83	15.0667	21.55	11.95	13.75	15.75
CIM-33	7090	5	27001	TEPOCA T 89	CM56744-7Y-2Y-1M-1Y-0M-0MEX	CIMMYT	21.29	20.01	21.88	21.06	30.89	16.14	18.1	21.71
CIM-34	7572	0	12725	MILAN	CM75113	CIMMYT	17.19	6.62	20.38	14.73	16.35	8.78	20.98	15.37
CIM-35	516361	518	7806808	BORLAUG100 F2014	CMSS06Y00605T-099TOPM-099Y-099ZTM-099Y-099M-11WGY-0B-0MEX	CIMMYT	16.93	13.41	16.9	15.7467	27.84	8.47	14.13	16.8133
CIM-36	420703	30	4905617	ROELFS F2007	CGSS00B00169T-099TOPY-099M-099Y-099M-9CEL-0B	CIMMYT	20.43	13.32	28.17	20.64	26.94	14.52	20.75	20.7367
CIM-37	524510	63	6333158	SUP152/BAJ #1	CMSS07Y00195S-0B-099Y-099M-099Y-16M-0WGY	CIMMYT	15.67	10.4	6.19	10.7533	17.08	10.17	6.29	11.18
CIM-38	8890	0	14337	ATTILA	CM85836	CIMMYT	11.88	15.94	14.91	14.2433	11.24	11.24	21.92	14.8
CIM-39	279807	61	3855011	VOROBEY	CMSS96Y02555S-040Y-020M-050SY-020SY-27M-0Y	CIMMYT	8.98	6.9	5.89	7.25667	7.95	3.98	7.58	6.50333
CIM-4	538888	98	6692031	CROC_1/AE.SQUARROSA (213)//PGO/10/ATTILA*2/9/KT/BAGE//FN/U/3/BZA/4/TRM/5/ALDAN/6/SERI/7/VEE#10/8/OPATA/11/ATTILA*2/PBW65	CMSA08Y00448S-050Y-040M-0NJ-2Y-0B	CIMMYT	18.19	9.29	24.98	17.4867	17.37	15.66	22.46	18.4967
CIM-40	100350	70	1396784	MILAN/MUNIA	CMSS92M01740S-015M-0Y-0Y-050M-12Y-1M-0Y	CIMMYT	21.29	15.68	20.9	19.29	19.48	22.73	19.41	20.54
CIM-41	448402	63	5398434	FRANCOLIN #1	CGSS01B00056T-099Y-099M-099M-099Y-099M-14Y-0B	CIMMYT	20.32	7.78	8.68	12.26	12.49	12.77	15.11	13.4567
CIM-42	459355	73	5390612	SUPER 152	CGSS02Y00153S-099M-099Y-099M-46Y-0B	CIMMYT	24.44	14.24	7.19	15.29	20.06	13.19	16.46	16.57
CIM-43	343585	63	4755014	KACHU #1	CMSS97M03912T-040Y-020Y-030M-020Y-040M-4Y-2M-0Y	CIMMYT	14.96	12.4	18.32	15.2267	9.77	17.65	20.9	16.1067
CIM-44	343362	383	4754390	MUTUS #1	CMSS97M03689T-040Y-030M-020Y-030M-015Y-30M-3Y-1M-0Y	CIMMYT	28.16	11.88	18.72	19.5867	22.12	21.26	18.31	20.5633
CIM-45	492812	33	5794351	AKEPA	CGSS04B00195S-0Y-099ZTM-099Y-099M-10WGY-0B	CIMMYT	46.25	8.27	10.75	21.7567	29.3	15.54	21.02	21.9533
CIM-46	520227	46	6174889	BOKOTA	CMSS06B00169S-0Y-099ZTM-099Y-099M-28WGY-0B	CIMMYT	34.8	19.97	10.3	21.69	24.12	20.26	21.35	21.91
CIM-47	436825	31	5106304	BAJ #1	CGSS01Y00134S-099Y-099M-099M-13Y-0B	CIMMYT	43.58	10.26	9.28	21.04	23.24	19.19	22.31	21.58
CIM-48	520071	17	6177828	FRNCLN/ROLF07	CMSS06B00013S-0Y-099ZTM-099Y-099M-2WGY-0B	CIMMYT	44.5	23.13	15.89	27.84	47.75	12.51	21.3	27.1867
CIM-49	520792	37	6175067	NADI #2	CMSS06B00734T-099TOPY-099ZTM-099Y-099M-13WGY-0B	CIMMYT	23.54	8.96	12.78	15.0933	15.46	14.5	17.32	15.76
CIM-5	537031	63	6682922	BAJ #1*2//ND643/2*WBLL1	CMSS08Y00906T-099TOPM-099Y-099M-099NJ-18WGY-0B	CIMMYT	19.25	12.08	9.46	13.5967	16.06	14.92	12.26	14.4133
CIM-50	525282	73	6337034	FRNCLN*2/TECUE #1	CMSS07Y00941T-099TOPM-099Y-099M-099Y-11M-0WGY	CIMMYT	34	9.21	12.25	18.4867	23.64	14.13	21.64	19.8033
CIM-51	525424	84	6341870	MUCUY	CMSS07Y01083T-099TOPM-099Y-099M-099Y-40M-0WGY	CIMMYT	20.26	35.72	57.24	37.74	37.61	20.27	25.87	27.9167
CIM-52	533130	106	6464471	KACHU/BECARD//WBLL1*2/BRAMBLING	CMSS07B00580T-099TOPY-099M-099NJ-099NJ-10WGY-0B	CIMMYT	23.35	11.76	18.75	17.9533	17.68	16.61	22.99	19.0933
CIM-53	533135	19	6415882	KIDEA	CMSS07B00585T-099TOPY-099M-099Y-099M-11WGY-0B	CIMMYT	21.98	8.15	11.29	13.8067	17.57	13.52	12.63	14.5733
CIM-54	536182	80	6681676	QUAIU #1/SUP152	CMSS08Y00057S-099Y-099M-099NJ-13WGY-0B	CIMMYT	26.18	9.09	17.35	17.54	33.97	10.42	11.16	18.5167
CIM-55	536403	10	6568165	SUP152/FRNCLN	CMSS08Y00278S-099Y-099M-099Y-5M-0WGY	CIMMYT	19.14	10.01	12.88	14.01	18.59	9.47	16.28	14.78
CIM-56	537021	89	6682903	FRNCLN/3/ND643//2*PRL/2*PASTOR/4/FRANCOLIN #1	CMSS08Y00896T-099TOPM-099Y-099M-099NJ-24WGY-0B	CIMMYT	17.64	13.27	12.25	14.3867	26.94	9.06	9.26	15.0867
CIM-57	537241	94	6684333	SWSR22T.B./2*BLOUK #1//WBLL1*2/KURUKU	CMSS08Y01116T-099M-099Y-099M-099NJ-099NJ-14WGY-0B	CIMMYT	18.26	9.49	11.98	13.2433	11.57	20.49	10.65	14.2367
CIM-58	541288	150	6679899	FRANCOLIN #1*2//ND643/2*WBLL1	CMSS08B00866T-099TOPY-099M-099NJ-37WGY-0B	CIMMYT	10.61	9.69	7.05	9.11667	14.05	5.75	10.37	10.0567
CIM-59	546357	69	6932283	DANPHE/2*BAJ #1	CMSS09Y00703T-099TOPM-099Y-099M-099Y-19WGY-0B	CIMMYT	32.1	15.17	24.81	24.0267	34.11	16.56	21.95	24.2067
CIM-6	541263	78	6679852	PAURAQ/4/WHEAR/KUKUNA/3/C80.1/3*BATAVIA//2*WBLL1/5/PAURAQUE #1	CMSS08B00841T-099TOPY-099M-099NJ-6WGY-0B	CIMMYT	16	12.63	14.49	14.3733	27.93	11.04	6.06	15.01
CIM-60	546457	49	6932418	BAJ #1*2/BECARD	CMSS09Y00803T-099TOPM-099Y-099M-099Y-11WGY-0B	CIMMYT	16.9	12.36	10.41	13.2233	25.09	8.07	9.4	14.1867
CIM-61	546462	59	6932429	BAJ #1*2/5/SW89.5277/BORL95//SKAUZ/3/PRL/2*PASTOR/4/HEILO	CMSS09Y00808T-099TOPM-099Y-099M-099Y-4WGY-0B	CIMMYT	18.2	7.58	7.77	11.1833	10.85	16.48	8.87	12.0667
CIM-62	553377	50	6931516	FRANCOLIN #1/BAJ #1	CMSS09B00490S-099M-099Y-2WGY-0B	CIMMYT	13.39	17.57	13.47	14.81	16.7	13.38	16.21	15.43
CIM-63	556684	19	6933207	BAJ #1/CIRO16	CMSS10Y00030S-099Y-099M-11WGY-0B	CIMMYT	17.76	12.13	20.99	16.96	23.26	12.95	17.29	17.8333
CIM-64	559939	18	6934570	PBW343*2/KUKUNA//PBW343*2/KUKUNA/3/2*BAJ #1	CMSS10Y01250T-099TOPM-099Y-099M-6WGY-0B	CIMMYT	10.86	14.37	16.27	13.8333	18.83	11.17	14.07	14.69
CIM-65	556683	68	7175990	BAJ #1/5/ATTILA/3*BCN//BAV92/3/TILHI/4/SHA7/VEE#5//ARIV92	CMSS10Y00029S-099Y-099M-099NJ-099NJ-25WGY-0B	CIMMYT	16.43	10.28	13.91	13.54	15.47	10.73	16.86	14.3533
CIM-66	556684	48	7175993	BAJ #1/CIRO16	CMSS10Y00030S-099Y-099M-099NJ-099NJ-2WGY-0B	CIMMYT	11.98	9.9	7.3	9.72667	9.1	11.23	11.95	10.76
CIM-67	556699	70	7176068	SUP152/3/INQALAB 91*2/TUKURU//WHEAR	CMSS10Y00045S-099Y-099M-099NJ-099NJ-15WGY-0B	CIMMYT	13.79	9.69	9.87	11.1167	13.31	9.92	12.43	11.8867
CIM-68	556706	85	7176119	SUP152/CIRO16	CMSS10Y00052S-099Y-099M-099NJ-099NJ-36WGY-0B	CIMMYT	16.42	16.24	15.81	16.1567	26.75	7.45	18	17.4
CIM-69	569751	113	7398595	ATTILA*2/PBW65//KACHU/3/UP2338*2/KKTS*2//YANAC	CMSS11Y00030S-099Y-099M-099NJ-099NJ-47WGY-0B	CIMMYT	25.59	13.43	27.22	22.08	23.75	14.96	28.58	22.43
CIM-7	533130	106	6464471	KACHU/BECARD//WBLL1*2/BRAMBLING	CMSS07B00580T-099TOPY-099M-099NJ-099NJ-10WGY-0B	CIMMYT	11.58	15.4	9.11	12.03	20.57	6.83	11.19	12.8633
CIM-70	571452	60	7396039	KASUKO	CMSS11B00123S-099M-099NJ-099NJ-34WGY-0B	CIMMYT	17.33	17.38	16.67	17.1267	22.57	12.03	19.22	17.94
CIM-71	571456	79	7396072	KFA/2*KACHU/3/ATTILA*2/PBW65//MURGA	CMSS11B00127S-099M-099NJ-099NJ-37WGY-0B	CIMMYT	20.46	9.38	10.73	13.5233	10.73	13.43	18.73	14.2967
CIM-72	571490	27	7396125	ATTILA*2/PBW65*2//KACHU/3/TRCH/HUIRIVIS #1	CMSS11B00161S-099M-099NJ-099NJ-7WGY-0B	CIMMYT	20.88	12.19	29.52	20.8633	27.55	15.14	20.14	20.9433
CIM-73	571496	143	7396133	BORL14//KFA/2*KACHU	CMSS11B00167S-099M-099NJ-099NJ-5WGY-0B	CIMMYT	21.27	15.65	29.12	22.0133	22.95	27.34	16.54	22.2767
CIM-74	571496	145	7396135	BORL14//KFA/2*KACHU	CMSS11B00167S-099M-099NJ-099NJ-8WGY-0B	CIMMYT	26.71	5.41	16.41	16.1767	17.39	14.62	20.49	17.5
CIM-75	571496	149	7396139	BORL14//KFA/2*KACHU	CMSS11B00167S-099M-099NJ-099NJ-18WGY-0B	CIMMYT	14.78	10.39	17.78	14.3167	17.21	15.55	12.05	14.9367
CIM-76	571496	152	7396142	BORL14//KFA/2*KACHU	CMSS11B00167S-099M-099NJ-099NJ-21WGY-0B	CIMMYT	20.83	13.01	19.09	17.6433	26.46	15.93	14.36	18.9167
CIM-77	571880	33	7310905	KACHU/KIRITATI//BORL14	CMSS11B00551S-099M-0SY-16M-0WGY	CIMMYT	19.21	18.09	27.11	21.47	25.72	23.95	15.82	21.83
CIM-78	571452	63	7400913	KASUKO	CMSS11B00123S-099M-099NJ-099NJ-1RGY-0B	CIMMYT	21.19	16.92	16.48	18.1967	27.48	17.42	12.49	19.13
CIM-79	571452	64	7400914	KASUKO	CMSS11B00123S-099M-099NJ-099NJ-2RGY-0B	CIMMYT	19.67	12.86	14.53	15.6867	21.2	16.48	12.4	16.6933
CIM-8	541186	64	6679708	MUTUS//KIRITATI/2*TRCH/3/WHEAR/KRONSTAD F2004	CMSS08B00764T-099TOPY-099M-099NJ-27WGY-0B	CIMMYT	14.06	10.29	13.76	12.7033	9.32	11.92	20.04	13.76
CIM-80	571452	65	7400915	KASUKO	CMSS11B00123S-099M-099NJ-099NJ-3RGY-0B	CIMMYT	22.35	15.61	15	17.6533	34.9	8.08	13.8	18.9267
CIM-81	571452	66	7400916	KASUKO	CMSS11B00123S-099M-099NJ-099NJ-4RGY-0B	CIMMYT	24.62	18.16	13.18	18.6533	15.63	21.82	22.68	20.0433
CIM-82	430888	17	4836044	ORL93320/ER2000	CMSS00M02923S-030M-030Y-050M-5M-0Y	CIMMYT	30.87	19.54	38.2	29.5367	35.29	19.06	27.98	27.4433
CIM-83	427750	32	4911209	SW91.4903/3/URES/BOW//OPATA/4/SW94.15373	CMSS00M01016T-040Y-030M-030Y-030M-8M-0Y	CIMMYT	44.49	25.55	50.24	40.0933	41.2	19.24	33.04	31.16
CIM-84	427284	252	4940678	MON/TAN//ROMO96/3/METSO/4/FINSI	CMSS00M00647T-040Y-030M-030Y-050M-1M-0Y	CIMMYT	39.36	25.82	47.18	37.4533	33.59	29.04	20.23	27.62
CIM-85	448422	117	5090596	MUU	CGSS01B00076T-099Y-099M-099B-75Y-0B	CIMMYT	16.24	20.63	35.26	24.0433	32.12	14.7	26.17	24.33
CIM-86	448419	88	5090672	PFAU/WEAVER*2/3/WEAVER/ESDA//BORL95	CGSS01B00073T-099Y-099M-099B-33Y-0B	CIMMYT	20.63	17.06	33.77	23.82	28.29	26.14	16.25	23.56
CIM-87	436778	20	5106391	SW8488*2/KURUKU	CGSS01Y00087T-099M-099Y-099M-099B-4Y-0B	CIMMYT	42.42	25.44	52.1	39.9867	44.15	23.44	18.72	28.77
CIM-88	400553	340	4936520	FINSI/METSO	CMSS99M02518S-040M-030Y-030M-16Y-1M-3M-0Y	CIMMYT	30.08	15.82	25.98	23.96	27.23	30.22	14.46	23.97
CIM-89	400553	334	4936526	FINSI/METSO	CMSS99M02518S-040M-030Y-030M-12Y-1M-3M-0Y	CIMMYT	27.12	28.29	46.04	33.8167	45.83	14.49	22.44	27.5867
CIM-9	537029	23	6569147	BAJ #1*2/TINKIO #1	CMSS08Y00904T-099TOPM-099Y-099M-099Y-9M-0WGY	CIMMYT	8.12	9.19	9.08	8.79667	8.98	5.43	8.49	7.63333
CIM-90	400553	327	4936533	FINSI/METSO	CMSS99M02518S-040M-030Y-030M-6Y-2M-3M-0Y	CIMMYT	35.42	33.95	52.35	40.5733	33.51	27.44	35.82	32.2567
CIM-91	394773	1357	4935134	BAV92//IRENA/KAUZ/3/HUITES	CMSS99M01622T-040Y-040M-040Y-96M-1CVLFY-1M-0Y	CIMMYT	42.38	28.49	46.99	39.2867	42.1	26.85	15.22	28.0567
CIM-92	373456	112	4885822	GONDO//BAU/MILAN/3/PASTOR	CMSS98M00912T-040Y-0100M-040Y-040M-030Y-3M-1Y-0M	CIMMYT	16.87	10.59	22.04	16.5	18.65	15.42	18.91	17.66
CIM-93	343842	232	4756015	ATTILA/3*BCN//BAV92/3/TILHI	CMSS97M04169T-040Y-040M-020Y-030M-015Y-4M-1Y-3M-0Y	CIMMYT	26.57	29.74	33.02	29.7767	36.67	21.85	23.92	27.48
CIM-94	343585	63	4755014	KACHU #1	CMSS97M03912T-040Y-020Y-030M-020Y-040M-4Y-2M-0Y	CIMMYT	21.01	12.81	29.19	21.0033	23.14	19.99	21.04	21.39
CIM-95	431995	21	4944857	TEG/MIAN YANG 20//CHUM18/5*BCN	CMSW00WM00252T-040Y-030M-030WGY-030M-11M-0Y	CIMMYT	42.47	36.92	56.78	45.39	39.58	46.01	28.63	38.0733
CIM-96	412339	36	4937343	JWS 17/7/IAS58/4/KAL/BB//CJ71/3/ALD/5/CNR/6/THB/CEP7780/8/FINSI	CMSS00Y00363T-050M-030Y-030M-030Y-4M-3M-0Y	CIMMYT	41.19	32.2	54.32	42.57	35.96	23.47	44.86	34.7633
CIM-97	388168	123	4960851	MILAN/ARA90//TNMU/TUI	CMSS99Y03239T-040M-040Y-040M-030Y-030M-14Y-1M-1M-0Y	CIMMYT	8.89	14.62	21.83	15.1133	23.9	10.31	13.29	15.8333
IND-1	593213	0	7025946	HD 2967		India	23.81	19.54	31.43	24.9267	40.98	13.3	21.84	25.3733
IND-10	343362	432	6927036	WH 1105	CMSS97M03689T-0IND	India	32.3	13.69	9.28	18.4233	18.96	12.04	27.93	19.6433
IND-11	690929	0	7895088	WH 1124		India	25.33	15.61	15.05	18.6633	14.4	17.04	29.01	20.15
IND-12	690930	0	7895089	WH 1142		India	40.7	10.24	13.64	21.5267	38.73	14.21	12.61	21.85
IND-13	690931	0	7895090	HD 3171		India	26.39	21.92	18.13	22.1467	24.15	15.86	27.83	22.6133
IND-14	690932	0	7895091	K 1317		India	20.1	18.65	14.08	17.61	33.81	12.58	10.29	18.8933
IND-15	709	-3	3575624	C 306		India	39.85	32.66	52.62	41.71	38.03	27.83	32.6	32.82
IND-16	593216	0	7025950	DBW 39		India	10.79	14.34	29.48	18.2033	21.13	16.34	20.01	19.16
IND-17	475814	1	4048863	HD2733	-0IND	India	36.23	28.39	59.67	41.43	31.35	25.22	40.87	32.48
IND-18	593190	0	7025907	HD 2888		India	45.27	30	57.03	44.1	36.38	24.27	44.89	35.18
IND-19	141864	0	152830	MAGHAR		India	44.2	44.21	45.59	44.6667	33.47	23.23	54.77	37.1567
IND-2	690924	0	7895083	DBW 90		India	38.53	13.1	8.19	19.94	22.12	13.08	26.49	20.5633
IND-20	593201	0	7025921	K 0307		India	13.49	6.36	11.79	10.5467	13.89	7.86	10.58	10.7767
IND-21	642320	0	7522443	K1006		India	11.91	10.84	6.28	9.67667	12.3	10.37	8.66	10.4433
IND-28	690938	0	7895097	HI 1605		India	16.02	16.45	6.34	12.9367	16.95	9.45	15.83	14.0767
IND-3	690925	0	7895084	HD 3043		India	10.16	7.62	16.57	11.45	13.44	10.04	13.14	12.2067
IND-30	690939	0	7895098	DBW 93		India	12.3	22.88	19.39	18.19	33.65	9.53	14.18	19.12
IND-31	593209	0	7025931	HD 2932		India	35.34	16.59	14.39	22.1067	22.16	22.26	23.27	22.5633
IND-32	593219	0	7025955	MACS 6222		India	36.23	20.63	18.74	25.2	27.88	21.54	27.22	25.5467
IND-33	690940	0	7895099	MACS 6478		India	18.12	17.93	16.26	17.4367	27.81	11.43	15.99	18.41
IND-34	3577	1	23028	NI 5439		India	40.6	24.98	6.26	23.9467	19.41	22.87	29.42	23.9
IND-35	690941	0	7895100	NIAW 1415		India	22.93	39.53	22.11	28.19	37.57	23.33	21.08	27.3267
IND-36	690942	0	7895101	NIAW 34		India	32.99	25.48	14.02	24.1633	37.54	20.17	15.56	24.4233
IND-38	593196	0	7025915	RAJ 4083		India	25.44	14.87	14.97	18.4267	28.31	13.66	17.21	19.7267
IND-4	690926	0	7895085	DBW 88		India	17.55	13.2	12.87	14.54	19.05	12.54	14.11	15.2333
IND-5	343585	78	6927038	HD 3059	CMSS97M03912T-0IND	India	28.28	11.5	10.71	16.83	22.81	12.08	18.51	17.8
IND-6	690927	0	7895086	HD 3086		India	41.59	11.58	9.46	20.8767	41.83	10.56	11.35	21.2467
IND-7	690928	0	7895087	PBW 644		India	18.64	7.59	16.96	14.3967	24.52	14.65	6.1	15.09
IND-8	593207	0	7025929	WH 1021		India	25.44	13.41	16.33	18.3933	21.17	15.45	22.25	19.6233
IND-9	593222	0	7025960	WH 1080		India	16.2	11.21	22.21	16.54	23.34	16.9	12.94	17.7267
NPL-1	251774	0	264591	BHRIKUTI	NL623	Nepal	25.55	9.65	14.94	16.7133	18.31	13.38	21.52	17.7367
NPL-10	690949	0	7895108	BL4407		Nepal	26.07	9.44	10.3	15.27	20.01	13.25	15.55	16.27
NPL-11	690950	0	7895109	BL4725		Nepal	32.31	24.88	23.39	26.86	34.12	25.02	19.58	26.24
NPL-12	690951	0	7895110	BL4707		Nepal	10.12	18.15	20.24	16.17	21.2	13.29	17.9	17.4633
NPL-13	690952	0	7895111	BL 4406		Nepal	22.28	14	15.11	17.13	19.17	11.56	23.39	18.04
NPL-14	690953	0	7895112	BL4682		Nepal	19.59	25.1	8.04	17.5767	33.32	8.96	14.3	18.86
NPL-15	690954	0	7895113	BL4621		Nepal	17.56	16.41	11.43	15.1333	21.72	8.47	17.88	16.0233
NPL-16	690955	0	7895114	BL4622		Nepal	22.65	10.43	6.78	13.2867	18.64	11.55	12.52	14.2367
NPL-17	690956	0	7895115	NL1164		Nepal	20.07	12.2	10.99	14.42	16.02	10.98	18.7	15.2333
NPL-18	690957	0	7895116	NL1202		Nepal	23.96	7.74	2.49	11.3967	13.49	10	12.97	12.1533
NPL-19	690958	0	7895117	NL1249		Nepal	17.83	6.68	21.35	15.2867	24.39	12.32	12.99	16.5667
NPL-2	539381	0	5956817	GAUTAM		Nepal	26.53	17.13	12.73	18.7967	16.67	18.39	25.68	20.2467
NPL-20	690959	0	7895118	NL1270		Nepal	15.81	18.05	20.93	18.2633	31.58	14.02	12.11	19.2367
NPL-21	690960	0	7895119	NL1178		Nepal	22.27	19.1	30.34	23.9033	39.27	13.66	18.15	23.6933
NPL-22	690961	0	7895120	NL1226		Nepal	19.37	14.01	12.31	15.23	11.89	16.26	20.48	16.21
NPL-23	690962	0	7895121	NL1231		Nepal	26.63	11.5	6.57	14.9	19.19	16.19	11.22	15.5333
NPL-24	690963	0	7895122	WK2432		Nepal	16.01	8.89	32.56	19.1533	22.71	17.12	21.54	20.4567
NPL-25	690964	0	7895123	WK2375		Nepal	17.3	9.96	20.28	15.8467	25.32	10.71	15.4	17.1433
NPL-26	690965	0	7895124	WK2123		Nepal	21.06	27.06	20.07	22.73	30.01	20.79	17.41	22.7367
NPL-27	690966	0	7895125	WK2286		Nepal	25.43	7.15	21.06	17.88	22.55	15.17	19.42	19.0467
NPL-28	690967	0	7895126	WK2395		Nepal	35.63	16.39	22.19	24.7367	22.2	35.17	17.91	25.0933
NPL-3	690945	0	7895104	WK1204		Nepal	25.49	12.78	14.13	17.4667	20.99	13.25	21.18	18.4733
NPL-4	480679	12	6561770	ADITYA	NC2716-0NPL	Nepal	20.4	6.61	14.61	13.8733	16.73	12	15.52	14.75
NPL-5	140945	-1	5218199	VIJAY		Nepal	32.09	27.97	17.86	25.9733	29.01	24.2	25.29	26.1667
NPL-6	690946	0	7895105	DHAWALAGIRI		Nepal	20.39	14.47	10.8	15.22	16.98	16.93	14.38	16.0967
NPL-7	555802	5	6308951	BL 3623	NC00B3333-2B-020B-020B-3B-0B	Nepal	23.45	13.1	10.29	15.6133	18.87	7.88	23.13	16.6267
NPL-8	690947	0	7895106	BL3629		Nepal	23.37	15.84	13.01	17.4067	27.76	12.61	14.62	18.33
NPL-9	690948	0	7895107	BL4341		Nepal	26.42	21.91	7.29	18.54	27.05	11.55	21.41	20.0033
Checks
SUMAI							9.02	4.04	13.63	8.89667
GAMENYA							26.65	58.45	60.94	48.68
OCORONI F 86							38.67	53.86	53.55	48.6933
HEILO							17.65	6.79	22.8	15.7467
